# Supplementary material for: Cordyceps militaris Enhances Wound Repair Through Regulation of HIF-1α, TGF-β1, and SIRT1/Nrf2/HO-1 Signaling in Diabetic Skin
Source: Life (Basel). 2026 Jan 13;16(1):117. doi: 10.3390/life16010117 (PMC12843196; doi:10.3390/life16010117)
Supplement: Supplementary file 1 [file life-16-00117-s001.zip]

Archive with 1 entries (1 files):
- life-4056742-supplementary.pdf
